# Supplementary material for: The Fabrication of Cesium Lead Bromide-Coated Cellulose Nanocomposites and Their Effect on the Detection of Nitrogen Gas
Source: Sensors (Basel). 2022 Oct 12;22(20):7737. doi: 10.3390/s22207737 (PMC9611072; doi:10.3390/s22207737)
Supplement: Supplementary file 1 [file sensors-22-07737-s001.zip]

Archive with 1 entries (1 files):
- sensors-1924235-supplementary.pdf
